# Supplementary material for: Development and External Validation of a PET Radiomic Model for Prognostication of Head and Neck Cancer
Source: Cancers (Basel). 2023 May 9;15(10):2681. doi: 10.3390/cancers15102681 (PMC10216021; doi:10.3390/cancers15102681)
Supplement: Supplementary file 1 [file cancers-15-02681-s001.zip]

Archive with 1 entries (1 files):
- cancers-2221976-supplementary.pdf
